# Supplementary material for: Stress-responsive Gdf15 counteracts renointestinal toxicity via autophagic and microbiota reprogramming
Source: Commun Biol. 2023 Jun 3;6:602. doi: 10.1038/s42003-023-04965-1 (PMC10239500; doi:10.1038/s42003-023-04965-1)
Supplement: Supplementary file 4 — Supplementary Data [file 42003_2023_4965_MOESM4_ESM.xlsx]

## Sheet: IB
Stable	AKI
6.51832	6.50303
6.89038	7.12717
6.07124	6.54581
5.75975	6.83484
6.93117	6.78858
7.31115	6.94057
7.10265	7.10658
7.38555	7.01607
6.5591	7.18795
7.09277	7.18157
	6.28527
	6.82692
	7.08605
	7.24073
	6.95038
	7.2171
	7.18472
	7.22952
	7.02769
	7.26297
	7.51925
	7.35284
	7.1519
	7.28354
	7.42923
	7.46968

## Sheet: IC
Normal	CKD
5.48	9.08
5.37	7.83
6.26	10.81
5.43	9.31
5.7	12.88
6.41	11.2
6.24	8.49
6.16	5.69
	10.65
	7.52
	9.97
	24.56
	9.39
	12.1
	11.43
	9.95
	3.52
	10.08
	10.81
	9.63
	9.39
	7.05
	8.91
	10.28
	11.72
	9.26
	10.86
	8.42
	19.29
	9.34
	9.03
	7.92
	8.61
	9.08
	15.02
	12.39
	12.58
	17.95
	12.02
	12.37
	12.93
	10.75
	32.57
	9.71
	10.38
	12.3
	13.41
	35.4
	5.57
	9.53
	10.01
	10.46
	8.27

## Sheet: 1D
Stable	AKI
7.02233	7.81851
7.42048	9.25336
6.92865	7.83331
7.98325	9.08843
8.13795	7.51167
7.00817	8.08878
8.41835	8.21043
7.75733	7.54675
7.79915	8.68483
7.39629	10.1925
8.06419	7.74291
	10.0563
	9.70176
	10.261
	9.60491
	9.94003
	9.59857
	7.70533
	10.0823
	7.14943
	8.44861
	8.46755
	8.88705
	9.12257
	7.38709
	9.1627
	9.92092
	9.17908

## Sheet: 1E
Normal	CKD
68.38	49.41
74.91	66.08
75.27	87.71
76.89	107
85.68	114.09
97	116.4
98.5	124.52
112.65	126.42
	129.15
	131.69
	134.5
	137.69
	148.75
	150.05
	150.3
	156.92
	157.91
	159.34
	166.45
	166.96
	173.35
	179.32
	181.82
	185.32
	190.18
	195.63
	197.06
	204.77
	208.39
	211.95
	213.87
	216.76
	222.36
	225.55
	228.77
	230.41
	233.79
	238.69
	245.77
	252.35
	255.55
	263.75
	287.29
	307.14
	318.95
	326.85
	342.86
	410.05
	414.47
	491.27
	524.4
	565.99
	621.32

## Sheet: 1F-1
low	high
7.98325	10.0823
9.70176	10.1924
7.81851	9.94003
6.92865	8.46755
10.0563	9.1627
9.25336	9.12257
7.02232	9.92091
9.08843	9.17908
7.39629	8.88705
	8.13795

## Sheet: 1F-2
low	high
7.38709	9.60491
9.1627	7.42048
9.17908	7.81851
8.84128	8.44861
9.12257	10.261
7.75733	10.0563
7.83332	9.94003
8.21043	8.06419
8.88705	7.14943
9.66759	8.58949
6.92865	8.13795
9.92091	9.70176
7.74291	7.70533
7.51167	9.25336
7.39629	9.08843
8.79269	8.59351
8.46755	9.2005
8.08878	10.1925
7.00817	10.3208
7.79915	11.0623

## Sheet: 1G-1
low	high
124.52	287.29
76.89	225.55
74.91	228.77
85.68	318.95
129.15	181.82
197.06	156.92
75.27	230.41
97	233.79
98.5	66.08
68.38	173.35
112.65	252.35
150.05	195.63
148.75	49.41
131.69	137.69
245.77	159.34
238.69	114.09
87.71	307.14
255.55	166.45
157.91	107

## Sheet: 1G-2
low	high
124.52	204.77
75.27	263.75
74.91	233.79
85.68	166.45
68.38	181.82
76.89	114.09
129.15	116.4
524.4	228.77
134.5	326.85
126.42	137.69
166.96	491.27
179.32	195.63
213.87	621.32
131.69	307.14
150.3	245.77
98.5	255.55
97	565.99
157.91	208.39
87.71	216.76
112.65	211.95

## Sheet: 2A
day	wild type	Gdf15 KO
1	0
2	0
3	0
4	0
5	0
6	0
7	0
8	1
8	1
9	1
9	1
10	1
11	0
12	1
13	1
1		0
2		0
3		0
4		0
5		0
6		1
6		1
6		1
7		1
8		1
8		1
9		1

## Sheet: 2C
	Vehicle	Vehicle	Vehicle	Vehicle	cisplatin	cisplatin	cisplatin	cisplatin
wild type	0.48	0.56	0.54	0.6	1.64	1.5	2.94	2.55
Gdf15 KO	0.62	0.57	0.55	0.57	6	7.93	6

[truncated: 39 more sheets: 2D, 2F, 2G, 2H, 3A, 3B1, 3B2, 3C1, 3C2, 3F, 3G, 4B, 4D, 4E, 5A, 5B, 5C, 5D, 6A, 6B …]
